# Supplementary material for: Spatiotemporal expression patterns of genes coding for plasmalemmal chloride transporters and channels in neurological diseases
Source: Mol Brain. 2023 Mar 18;16:30. doi: 10.1186/s13041-023-01018-w (PMC10024392; doi:10.1186/s13041-023-01018-w)
Supplement: Supplementary file 2 — Additional file 2: Table S2. The time series analysis of genes in cluster 1 ~ 10. [file 13041_2023_1018_MOESM2_ESM.xlsx]

## Sheet: Sheet1
Additional file 1: Table S1 Definitions of the periods of human development
Period	Age	Period name
P1	12 pcw	Early prenatal
P2	13 pcw	Early mid-prenatal
P3	17 pcw	Early mid-prenatal
P4	21 pcw	Late mid-prenatal
P5	24 pcw	Early mid-fetal
P6	4 mons	Early infancy
P7	1 yrs	Late infancy
P8	3 yrs	Early childhood
P9	8 yrs	Late childhood
P10	18 yrs	Adolescence
