# Supplementary material for: Spatiotemporal expression patterns of genes coding for plasmalemmal chloride transporters and channels in neurological diseases
Source: Mol Brain. 2023 Mar 18;16:30. doi: 10.1186/s13041-023-01018-w (PMC10024392; doi:10.1186/s13041-023-01018-w)
Supplement: Supplementary file 3 — Additional file 3: Table S3. List of 104 GClTC. [file 13041_2023_1018_MOESM3_ESM.xlsx]

## Sheet: Sheet1
Additional file 2: Table S2 The time series analysis of genes in cluster 1~10
class	p-value	n
cluster1	0.0	2993
cluster2	0.0	1768
cluster3	6e-130	573
cluster4	7e-108	833
cluster5	1e-68	607
cluster6	2e-55	664
cluster7	7e-49	664
cluster8	2e-44	508
cluster9	3e-30	556
cluster10	2e-15	377
* Cluster ordered based on the p-value significance
