# Supplementary material for: Spatiotemporal expression patterns of genes coding for plasmalemmal chloride transporters and channels in neurological diseases
Source: Mol Brain. 2023 Mar 18;16:30. doi: 10.1186/s13041-023-01018-w (PMC10024392; doi:10.1186/s13041-023-01018-w)
Supplement: Supplementary file 4 — Additional file 4: Table S4. The top 5 significant terms enriched from cluster 1 ~ 10. [file 13041_2023_1018_MOESM4_ESM.xlsx]

## Sheet: Sheet1
Additional file 3: Table S3 List of 104 GClTC
ANO7	GLRB	CLIC2	SLC26A3	GLRA1	CLCNKB	SLC26A9	SLC26A1
CLCA2	SLC22A1	SLC12A4	SLC1A4	CLCN5	ANO10	SLC6A2	PCYOX1
CLCN1	CLCA1	NMUR2	SLC6A4	SLC18A2	CLCNKA	APOL1	SLC12A6
CLCN3	ANO3	CLCA4	BEST4	GABRA3	TTYH2	GABRR2	GABRA6
CLCN6	ANO1	CLIC6	BEST2	BSND	CFTR	GABRG1	GABRA2
CLCN7	SLC4A1	GABRR3	ANO2	FXYD1	SLC12A9	LRRC8A	GABRB2
CLDN4	SLC12A2	SLC4A8	SLC1A3	GABRP	SLC26A6	BEST3	SLC26A10
CLIC4	GABRB1	CLCC1	TTYH1	CLIC1	SLC6A3	PACC1	CLCA3P
SLC12A7	GABRG2	CLIC5	ANO6	CLCN2	CLDN17	GABRR1	FXYD3
SLC18A1	CASR	SLC12A1	GLRA3	SLC26A7	GABRA1	GABRB3	CLIC3
SLC26A2	ANO5	ANO4	GABRA5	CLCN4	GABRQ	GABRD	ANO9
SLC26A5	SLC12A8	SLC26A8	SLC12A5	GLRA2	GABRA4	BEST1	SLC6A1
SLC5A1	SLC12A3	TTYH3	SLC1A1	GABRG3	GABRE	ANO8	SLC26A4
