# Supplementary material for: Spatiotemporal expression patterns of genes coding for plasmalemmal chloride transporters and channels in neurological diseases
Source: Mol Brain. 2023 Mar 18;16:30. doi: 10.1186/s13041-023-01018-w (PMC10024392; doi:10.1186/s13041-023-01018-w)
Supplement: Supplementary file 5 — Additional file 5: Table S5. Distribution of GClTC in brain regions. [file 13041_2023_1018_MOESM5_ESM.xlsx]

## Sheet: Sheet1
Additional file 4: Table S4 The top 5 significant terms enriched from cluster 1~10
GO:BP											GO: CC											KEGG
class	ID	Description	GeneRatio	BgRatio	pvalue	p.adjust	qvalue	geneID	Count		class	ID	Description	GeneRatio	BgRatio	pvalue	p.adjust	qvalue	geneID	Count		class	ID	Description	GeneRatio	BgRatio	pvalue	p.adjust	qvalue	geneID	Count
cluster1	GO:0000375	RNA splicing, via transesterification reactions	146/2560	386/18862	1.61405e-33	3.44824e-30	3.08407e-30	CASC3/CCAR1/CD2BP2/CDC5L/CHERP/CIRBP/CLNS1A/CLP1/COIL/CPSF1/CPSF7/CRNKL1/CSTF1/CSTF3/CTNNBL1/CWC15/CWC22/CWF19L1/DBR1/DDX1/DDX20/DDX41/DDX42/DDX46/DHX15/DHX16/DHX35/DHX38/DHX8/DNAJC8/DYRK1A/EFTUD2/EIF4A3/ELAVL2/FIP1L1/FRG1/FUS/FXR1/GEMIN5/GEMIN7/GEMIN8/GPATCH1/GTF2F2/HNRNPA2B1/HNRNPD/HNRNPH1/HNRNPH3/HNRNPR/HNRNPU/HNRNPUL1/HSPA8/IK/ISY1/JMJD6/LSM5/LSM7/LSM8/LUC7L/LUC7L2/MAGOHB/METTL14/METTL3/MFAP1…	146		cluster1	GO:0005681	spliceosomal complex	85/2616	191/19520	4.94e-26	3.35e-23	2.49e-23	CASC3/CDC5L/CIRBP/CRNKL1/CTNNBL1/CWC15/CWC22/CWF19L1/DDX41/DHX15/DHX16/DHX32/DHX35/DHX38/DHX8/EFTUD2/EIF4A3/FRG1/GPATCH1/HNRNPA2B1/HNRNPH1/HNRNPH3/HNRNPR/HNRNPU/HSPA8/IK/ISY1/IVNS1ABP/LSM5/LSM7/LSM8/LUC7L/LUC7L2/MAGOHB/MFAP1/MYEF2/NCL/PLRG1/PPIE/PPIH/PPIL3/PPWD1/PRKRIP1/PRPF18/PRPF19/PRPF3/PRPF31/PRPF39/PRPF4/PRPF40B/PRPF8/RBM22/RBM28/RBM3/RBM8A/RBMX2/RNF113A/SF1/SF3A3/SF3B1/SF3B2/SF3B3/SF3B5/SMU…	85		cluster1	hsa05168	Herpes simplex virus 1 infection	138/1202	495/8142	4.9406e-15	1.57111e-12	1.41977e-12	207/208/581/598/637/329/836/27102/1967/8892/8891/8890/8893/1965/8772/3054/3460/3551/6885/10482/5293/5296/8503/5371/6714/6732/7186/7189/7248/7249/162239/140612/22835/7539/284406/146198/163071/7559/7694/7695/7561/7699/7711/7565/7748/7549/7568/7752/7755/10520/7988/7761/7766/7769/7770/7772/7571/7773/353355/10780/9310/57209/58500/90987/10172/10795/10793/8427/342909/91975/55900/57343/282890/57693/16296…	138
cluster1	GO:0022613	ribonucleoprotein complex biogenesis	166/2560	473/18862	2.36552e-33	3.44824e-30	3.08407e-30	BMS1/BOP1/CD2BP2/CLNS1A/CLP1/COIL/CPSF7/CRNKL1/CUL4A/DCAF13/DDX1/DDX20/DDX28/DDX31/DDX47/DHX29/DHX30/DHX37/DIS3/EBNA1BP2/EIF2S2/EIF2S3/EIF3B/EIF3D/EIF3K/EIF3M/EIF4A3/EIF6/ERCC2/EXOSC1/EXOSC10/EXOSC2/EXOSC4/EXOSC5/EXOSC7/EXOSC8/EXOSC9/FBL/FCF1/FRG1/FTSJ3/GAR1/GEMIN5/GEMIN7/GEMIN8/GNL2/GTF2H5/GTF3A/HEATR1/HEATR3/IMP3/ISY1/LAS1L/LTV1/LUC7L/LUC7L2/MCTS1/MPHOSPH10/MPHOSPH6/MRPL1/MRPL10/MRPL22/MRPS11/M…	166		cluster1	GO:0005684	U2-type spliceosomal complex	54/2616	93/19520	5.08e-24	1.73e-21	1.28e-21	CASC3/CDC5L/CRNKL1/CWC15/CWC22/DHX15/DHX16/DHX8/EFTUD2/EIF4A3/IK/ISY1/LSM5/LSM7/LSM8/LUC7L/LUC7L2/MAGOHB/MFAP1/PLRG1/PPIE/PRPF18/PRPF19/PRPF3/PRPF31/PRPF39/PRPF4/PRPF40B/PRPF8/RBM22/RBM8A/RBMX2/RNF113A/SF3A3/SF3B1/SF3B2/SF3B3/SF3B5/SMU1/SNIP1/SNRNP200/SNRPA1/SNRPB2/SNRPD2/SNRPD3/SNRPE/SNRPF/SNRPG/SNW1/SRRM2/SYF2/TFIP11/U2AF2/XAB2	54		cluster1	hsa03040	Spliceosome	59/1202	147/8142	3.39581e-14	5.39934e-12	4.87924e-12	988/10523/51340/56259/51503/11325/9879/1665/8449/9785/1659/9343/9775/2521/3192/3305/3312/57461/23658/51690/51691/55110/4686/22916/5356/10450/10465/10084/8559/27339/9129/26121/9128/25766/10594/55696/9939/6100/10946/23451/10992/23450/83443/23020/6627/6629/6633/6634/6635/6636/6637/22938/25949/10915/9984/29896/7307/11338/56949	59
cluster1	GO:0000377	RNA splicing, via transesterification reactions with bulged adenosine as nucleophile	145/2560	383/18862	2.39711e-33	3.44824e-30	3.08407e-30	CASC3/CCAR1/CD2BP2/CDC5L/CHERP/CIRBP/CLNS1A/CLP1/COIL/CPSF1/CPSF7/CRNKL1/CSTF1/CSTF3/CTNNBL1/CWC15/CWC22/CWF19L1/DBR1/DDX1/DDX20/DDX41/DDX42/DDX46/DHX15/DHX16/DHX35/DHX38/DHX8/DNAJC8/DYRK1A/EFTUD2/EIF4A3/ELAVL2/FIP1L1/FRG1/FUS/FXR1/GEMIN5/GEMIN7/GEMIN8/GPATCH1/GTF2F2/HNRNPA2B1/HNRNPD/HNRNPH1/HNRNPH3/HNRNPR/HNRNPU/HNRNPUL1/HSPA8/IK/ISY1/JMJD6/LSM5/LSM7/LSM8/LUC7L/LUC7L2/MAGOHB/METTL14/METTL3/MFAP1…	145		cluster1	GO:0016607	nuclear speck	132/2616	411/19520	4.1e-23	9.27e-21	6.88e-21	AKAP8L/ASCC1/ASCC2/ATXN2L/BRD1/BRD2/CASC3/CBLL1/CBY1/CCNL1/CD2BP2/CDC34/CDC5L/CIR1/CKAP4/CLK2/CLK3/CRNKL1/CSNK1A1/CTR9/CWC15/CWC22/CXXC1/DDX42/DDX46/DENND1B/DHX15/DHX36/DUSP11/DYRK1A/EFTUD2/EHMT2/EIF4A3/EIF4ENIF1/EP400/FAM76B/FIBP/FNBP4/FYTTD1/GADD45A/GATAD2B/GPATCH2/GRK5/GTF2E2/GTF2H4/HEXIM2/HNRNPU/HP1BP3/IK/ITPKC/LUC7L2/MAPT/MBD1/METTL3/MORF4L1/NCAPG2/NXF1/OGG1/OSGEP/PABPN1/PATL1/PLRG1/POLI/POL…	132		cluster1	hsa03050	Proteasome	29/1202	46/8142	8.16586e-14	8.65581e-12	7.82203e-12	51371/5682/5683/5684/5685/5686/5687/5688/5689/5690/5691/5692/5693/5694/5695/5700/5701/5702/5704/5705/5707/5719/10213/5708/5709/5710/9861/10197/23198	29
cluster1	GO:0000398	mRNA splicing, via spliceosome	145/2560	383/18862	2.39711e-33	3.44824e-30	3.08407e-30	CASC3/CCAR1/CD2BP2/CDC5L/CHERP/CIRBP/CLNS1A/CLP1/COIL/CPSF1/CPSF7/CRNKL1/CSTF1/CSTF3/CTNNBL1/CWC15/CWC22/CWF19L1/DBR1/DDX1/DDX20/DDX41/DDX42/DDX46/DHX15/DHX16/DHX35/DHX38/DHX8/DNAJC8/DYRK1A/EFTUD2/EIF4A3/ELAVL2/FIP1L1/FRG1/FUS/FXR1/GEMIN5/GEMIN7/GEMIN8/GPATCH1/GTF2F2/HNRNPA2B1/HNRNPD/HNRNPH1/HNRNPH3/HNRNPR/HNRNPU/HNRNPUL1/HSPA8/IK/ISY1/JMJD6/LSM5/LSM7/LSM8/LUC7L/LUC7L2/MAGOHB/METTL14/METTL3/MFAP1…	145		cluster1	GO:0071013	catalytic step 2 spliceosome	47/2616	87/19520	2.62e-19	4.44e-17	3.3e-17	CDC5L/CRNKL1/CWC15/CWC22/DDX41/DHX35/DHX38/DHX8/EFTUD2/EIF4A3/FRG1/GPATCH1/HNRNPA2B1/HNRNPH1/HNRNPR/HNRNPU/ISY1/LSM7/MAGOHB/PLRG1/PPIE/PPIL3/PPWD1/PRPF19/PRPF8/RBM22/RBM8A/SF3A3/SF3B1/SF3B2/SF3B3/SNRNP200/SNRPA1/SNRPB2/SNRPD2/SNRPD3/SNRPE/SNRPF/SNRPG/SNW1/SRRM1/SRRM2/SYF2/TFIP11/U2AF1/XAB2/ZCCHC8	47		cluster1	hsa03018	RNA degradation	34/1202	79/8142	1.08909e-09	8.65827e-08	7.82426e-08	23019/25904/4848/4850/9337/196513/170506/22894/80153/23644/51013/5394/23404/54512/56915/23016/11340/5393/3329/23658/51690/51691/10200/5042/8761/9924/219988/5211/5213/6499/9652/80349/22803/84186	34
cluster1	GO:0008380	RNA splicing	166/2560	481/18862	2.38658e-32	2.74648e-29	2.45642e-29	AKAP8L/CASC3/CCAR1/CD2BP2/CDC5L/CHERP/CIR1/CIRBP/CLK1/CLK2/CLK3/CLNS1A/CLP1/COIL/CPSF1/CPSF7/CRNKL1/CSTF1/CSTF3/CTNNBL1/CWC15/CWC22/CWF19L1/DBR1/DDX1/DDX20/DDX41/DDX42/DDX46/DDX47/DHX15/DHX16/DHX35/DHX38/DHX8/DNAJC8/DYRK1A/EFTUD2/EIF4A3/ELAVL2/FIP1L1/FRG1/FUS/FXR1/GEMIN5/GEMIN7/GEMIN8/GPATCH1/GTF2F2/HNRNPA2B1/HNRNPD/HNRNPH1/HNRNPH3/HNRNPR/HNRNPU/HNRNPUL1/HSPA8/IK/ISY1/IVNS1ABP/IWS1/JMJD6/LSM5/LSM…	166		cluster1	GO:0071005	U2-type precatalytic spliceosome	31/2616	50/19520	1.67e-15	2.27e-13	1.69e-13	CWC22/DHX16/EFTUD2/IK/LSM5/LSM7/LSM8/MAGOHB/MFAP1/PRPF3/PRPF31/PRPF4/PRPF8/RBMX2/RNF113A/SF3A3/SF3B1/SF3B2/SF3B3/SF3B5/SMU1/SNIP1/SNRNP200/SNRPA1/SNRPB2/SNRPD2/SNRPD3/SNRPE/SNRPF/SNRPG/SRRM2	31		cluster1	hsa04120	Ubiquitin mediated proteolysis	49/1202	142/8142	2.62519e-09	1.66962e-07	1.50879e-07	64682/25847/29882/29945/51433/329/57448/8881/997/8454/8452/8451/9820/1642/1643/26272/26259/51343/8925/8924/55958/23295/23327/5371/23759/27339/9978/25898/9886/9616/10055/6477/57154/64750/7189/22954/7317/9039/55236/10477/7329/118424/7334/92912/54926/65264/7337/51366/11060	49
cluster2	GO:0140014	mitotic nuclear division	86/1365	296/18862	4.0527e-30	2.12726e-26	1.81518e-26	ZNF207/NCAPD2/TACC3/SPAST/TRIP13/SPAG5/KIF22/NDC80/ZW10/AURKA/TPX2/KIF4A/CDC6/AAAS/RANBP1/PRMT5/REC8/MYBL2/STAG2/EMD/LSM14A/UBE2S/NCAPG/FBXO5/TTK/SMC4/RPL24/PHF13/MAD2L2/CDC20/NEK2/CENPF/KIF14/NEK6/NCAPH/KIF18A/ZWINT/CENPK/XRCC3/DLGAP5/PKMYT1/RAN/CCNB1/PSRC1/CDCA8/ESPL1/SMC2/DSCC1/NUSAP1/KIF23/KIF11/KIF20B/ANAPC11/KIF2C/NUF2/BOD1/CDCA5/MKI67/CHEK1/DSN1/NCAPD3/NSMCE2/BUB1B/CCNB2/CDC25C/LRP5/MAD2L1…	86		cluster2	GO:0098687	chromosomal region	92/1391	345/19520	1.71e-29	1.01e-26	8.32e-27	ZNF207/NCAPD2/ERCC1/NUP160/RAD51/POLD1/MCM2/NUP37/SPAG5/KIF22/NDC80/ZW10/BIRC5/TOX4/TINF2/CENPM/MCM5/APEX1/REC8/SUV39H1/STAG2/CENPI/OIP5/MCM4/NSMCE4A/CBX1/NCAPG/NUP98/RAD51AP1/MCM3/TTK/SMC4/CENPA/NEK2/CENPF/DCLRE1B/HELLS/CENPL/KIF18A/ZWINT/CENPK/HJURP/XRCC3/POT1/HAT1/TOP2A/PCNA/CCNB1/CDCA8/DSCC1/DNA2/BRCA2/WRAP53/ITGB3BP/KIF2C/NUF2/BOD1/CDCA5/UHRF2/CHEK1/DSN1/NCAPD3/SPC25/SUV39H2/CENPH/PHF6/NSMCE…	92		cluster2	hsa04110	Cell cycle	47/628	126/8142	3.11102e-21	9.51973e-19	8.57988e-19	10926/1870/4171/5933/990/8317/4174/994/1869/10735/4173/1027/4172/7272/7029/3065/10459/991/894/1031/1017/9088/10912/5111/1875/891/1019/9700/7157/51529/4089/890/6502/1111/701/9133/995/993/4085/9232/5885/7465/4176/5347/699/11200/7027	47
cluster2	GO:0007059	chromosome segregation	91/1365	337/18862	3.74254e-29	9.82229e-26	8.38131e-26	ZNF207/NCAPD2/BRCA1/DDX11/TACC3/RAD18/TRIP13/NUP37/SPAG5/KIF22/NDC80/ZW10/BIRC5/KIF4A/CDC6/CCNB1IP1/REC8/FAM83D/RIOK3/STAG2/OIP5/NCAPG/FBXO5/TTK/SMC4/ECT2/PHF13/MAD2L2/CDC20/NEK2/CENPF/KIF14/NEK6/NCAPH/KIF18A/ZWINT/CENPK/HJURP/XRCC3/DLGAP5/TOP2A/RAN/CCNB1/PSRC1/CDCA8/ESPL1/BRIP1/SMC2/DSCC1/NUSAP1/KIF23/ANAPC11/KIF2C/NUF2/CIAO1/FANCD2/BOD1/CDCA5/MKI67/DSN1/NCAPD3/SPC25/CENPH/EME1/MMS19/NSMCE2/BUB1…	91		cluster2	GO:0000775	chromosome, centromeric region	66/1391	196/19520	7.67e-28	2.25e-25	1.86e-25	ZNF207/NCAPD2/NUP160/NUP37/SPAG5/KIF22/NDC80/ZW10/BIRC5/CENPM/REC8/SUV39H1/STAG2/CENPI/OIP5/CBX1/NCAPG/NUP98/TTK/SMC4/CENPA/NEK2/CENPF/HELLS/CENPL/KIF18A/ZWINT/CENPK/HJURP/TOP2A/CCNB1/CDCA8/DSCC1/ITGB3BP/KIF2C/NUF2/BOD1/CDCA5/UHRF2/DSN1/NCAPD3/SPC25/SUV39H2/CENPH/PHF6/BUB1B/ZNF618/PMF1/SPC24/MAD2L1/RAD21/CENPN/CENPV/PLK1/CDT1/BUB1/NUDCD2/ESCO2/AURKB/RCC2/KNTC1/HSF1/ERCC6L/PELI1/PHF2/DAXX	66		cluster2	hsa03010	Ribosome	38/628	158/8142	1.35265e-10	2.06955e-08	1.86523e-08	6224/6141/6193/6122/6158/6206/6152/51116/6125/6204/25873/6155/6210/11224/6194/6176/6187/23521/6161/6134/6130/2197/6156/6132/6159/6208/6137/3921/6203/64979/6201/6124/65003/6138/6181/9045/6191/64968	38
cluster2	GO:0000070	mitotic sister chromatid segregation	60/1365	164/18862	2.67153e-27	4.67428e-24	3.98854e-24	ZNF207/NCAPD2/TACC3/TRIP13/SPAG5/KIF22/NDC80/ZW10/KIF4A/CDC6/REC8/NCAPG/FBXO5/TTK/SMC4/PHF13/MAD2L2/CDC20/NEK2/CENPF/KIF14/NEK6/NCAPH/KIF18A/ZWINT/CENPK/XRCC3/DLGAP5/RAN/CCNB1/PSRC1/CDCA8/ESPL1/SMC2/DSCC1/NUSAP1/KIF23/ANAPC11/KIF2C/NUF2/BOD1/CDCA5/DSN1/NCAPD3/NSMCE2/BUB1B/MAD2L1/PTTG1/RAD21/PLK1/CDT1/CHTF8/BUB1/UBE2C/AURKB/KNTC1/KIF18B/PRC1/NUP62/KIFC1	60		cluster2	GO:0000793	condensed chromosome	60/1391	217/19520	1.73e-20	2.59e-18	2.14e-18	ZNF207/NCAPD2/BRCA1/RAD51/NUP37/SPAG5/NDC80/ZW10/BIRC5/CENPM/CCNB1IP1/REC8/SUV39H1/STAG2/NSMCE4A/NCAPG/CENPA/NEK2/CENPF/ZWINT/CENPK/HJURP/TOP2A/CCNB1/SMC2/BRCA2/ITGB3BP/KIF2C/NUF2/FANCD2/BOD1/MKI67/CHEK1/DSN1/NCAPD3/SPC25/CENPH/SMARCA5/PHF6/NSMCE2/BUB1B/PMF1/SPC24/HMGB2/MAD2L1/RAD21/CENPN/CENPV/PLK1/CDT1/BUB1/NUDCD2/AURKB/RCC1/KNTC1/HSF1/ERCC6L/HMGB1/PELI1/PHF2	60		cluster2	hsa03030	DNA replication	17/628	36/8142	2.10125e-10	2.14328e-08	1.93168e-08	23649/5982/5424/4171/10714/4174/5427/4173/10535/5425/5985/4172/5111/1763/5558/54107/4176	17
cluster2	GO:0000280	nuclear division	102/1365	436/18862	4.86203e-27	6.3802e-24	5.4442e-24	ZNF207/NCAPD2/TACC3/SPAST/RAD51/TRIP13/SPAG5/KIF22/NDC80/RAD54L/ZW10/AURKA/TPX2/KIF4A/CDC6/AAAS/RANBP1/PRMT5/CCNB1IP1/REC8/MYBL2/CDC25B/STAG2/EMD/LSM14A/UBE2S/NCAPG/RAD51AP1/FBXO5/TTK/SMC4/RPL24/PHF13/MAD2L2/CDC20/NEK2/CENPF/KIF14/NEK6/NCAPH/MND1/KIF18A/ZWINT/CENPK/CKS2/XRCC3/DLGAP5/PKMYT1/TOP2A/RAN/CCNB1/PSRC1/CDCA8/ESPL1/BRIP1/SMC2/SLC2A8/DSCC1/NUSAP1/KIF23/KIF11/KIF20B/BRCA2/ANAPC11/KIF2C/NUF2…	102		cluster2	GO:0005819	spindle	83/1391	381/19520	1.76e-20	2.59e-18	2.14e-18	ZNF207/DDX11/TACC3/SPAST/CAPG/ASPM/EML1/RASSF1/WDR62/SPAG5/KIF22/ZW10/AURKA/TPX2/BIRC5/KIF4A/HAUS4/CDC6/AAAS/NUBP2/CDC7/CDC25B/FAM83D/STAG2/EMD/LSM14A/CBX1/FBXO5/TTK/KIF20A/TFDP2/ECT2/MAD2L2/CDC20/NEK2/CENPF/KIF14/NEK6/KIF18A/FAM110A/DLGAP5/TPT1/CCNB1/PSRC1/CDCA8/ESPL1/CKAP2/NUSAP1/KIF23/HAUS2/KIF11/KIF20B/NEDD1/PLK4/KIF2C/CIAO1/BOD1/HAUS6/HAUS1/MMS19/BUB1B/EPB41/KIF15/MAD2L1/RAD21/CENPV/PLK1/SAC…	83		cluster2	hsa03410	Base excision repair	14/628	33/8142	4.7196e-08	3.61049e-06	3.25404e-06	3980/5424/7374/10714/5427/328/4350/5425/55247/5111/4595/54107/27301/3146	14
cluster2	GO:0000819	sister chromatid segregation	65/1365	199/18862	3.24424e-26	3.4058e-23	2.90616e-23	ZNF207/NCAPD2/DDX11/TACC3/TRIP13/SPAG5/KIF22/NDC80/ZW10/KIF4A/CDC6/REC8/STAG2/NCAPG/FBXO5/TTK/SMC4/PHF13/MAD2L2/CDC20/NEK2/CENPF/KIF14/NEK6/NCAPH/KIF18A/ZWINT/CENPK/XRCC3/DLGAP5/TOP2A/RAN/CCNB1/PSRC1/CDCA8/ESPL1/SMC2/DSCC1/NUSAP1/KIF23/ANAPC11/KIF2C/NUF2/BOD1/CDCA5/DSN1/NCAPD3/NSMCE2/BUB1B/MAD2L1/PTTG1/RAD21/PLK1/CDT1/CHTF8/BUB1/ESCO2/UBE2C/AURKB/KNTC1/KIF18B/PRC1/NUP62/PHB2/KIFC1	65		cluster2	GO:0000779	condensed chromosome, centromeric region	42/1391	117/19520	2.2e-19	2.58e-17	2.13e-17	ZNF207/NCAPD2/NUP37/SPAG5/NDC80/ZW10/BIRC5/CENPM/REC8/NCAPG/CENPA/NEK2/CENPF/ZWINT/CENPK/HJURP/CCNB1/ITGB3BP/KIF2C/NUF2/BOD1/DSN1/NCAPD3/SPC25/CENPH/PHF6/BUB1B/PMF1/SPC24/MAD2L1/CENPN/CENPV/PLK1/CDT1/BUB1/NUDCD2/AURKB/KNTC1/HSF1/ERCC6L/PELI1/PHF2	42		cluster2	hsa03460	Fanconi anemia pathway	17/628	54/8142	3.07717e-07	1.88323e-05	1.6973e-05	672/2067/5888/29089/2178/3280/83990/675/55215/2177/146956/2176/7398/80010/2188/57697/2189	17
cluster3	GO:0072329	monocarboxylic acid catabolic process	13/466	131/18862	2.22257e-05	0.0897472	0.0844107	CROT/CRAT/CYP26A1/SLC25A17/LPIN2/PLA2G15/ECH1/GCDH/ACAD10/PECR/SESN2/ACOX1/CRABP1	13		cluster3	GO:0098982	GABA-ergic synapse	9/475	64/19520	2.33e-05	0.0113903	0.0101754	GABRA3/CSPG5/SLC6A11/CDH13/NLGN4X/DAG1/GABRG3/SLITRK2/NLGN3	9		cluster3	hsa04146	Peroxisome	9/227	82/8142	0.000433746	0.124051	0.123732	54677/8504/1384/10478/1891/4358/55825/51/8800	9
cluster3	GO:0009062	fatty acid catabolic process	11/466	106/18862	6.26451e-05	0.119955	0.112822	CROT/CRAT/SLC25A17/LPIN2/PLA2G15/ECH1/GCDH/ACAD10/PECR/SESN2/ACOX1	11		cluster3	GO:0005777	peroxisome	11/475	136/19520	0.000500653	0.0769327	0.0687269	CROT/PEX3/ISOC1/CRAT/SLC25A17/ECH1/MPV17/PECR/ACOX1/PEX11A/MFF	11		cluster3	hsa04926	Relaxin signaling pathway	11/227	129/8142	0.00091747	0.131198	0.13086	10681/4313/2778/4792/59345/468/6464/2786/4087/3725/1282	11
cluster3	GO:0010498	proteasomal protein catabolic process	26/466	483/18862	0.000184827	0.119955	0.112822	POMT2/GABARAPL2/RNF126/TRIB2/UBE2A/PSME1/CDC23/HSP90AB1/FOXRED2/TRIM9/HM13/FMR1/SGTA/PSMD11/PSMF1/DDA1/HSPBP1/ARNTL/RMND5B/DNAJB12/AMN1/TMUB2/KCTD13/NPLOC4/FAF1/UBQLN2	26		cluster3	GO:0042579	microbody	11/475	136/19520	0.000500653	0.0769327	0.0687269	CROT/PEX3/ISOC1/CRAT/SLC25A17/ECH1/MPV17/PECR/ACOX1/PEX11A/MFF	11		cluster3	hsa04141	Protein processing in endoplasmic reticulum	12/227	171/8142	0.00292021	0.266657	0.26597	51360/23193/3326/468/23640/3703/54788/9601/824/2923/55666/29978	12
cluster3	GO:0007031	peroxisome organization	9/466	84/18862	0.00022653	0.119955	0.112822	CROT/PEX3/CRAT/ECH1/MPV17/PECR/ACOX1/PEX11A/MFF	9		cluster3	GO:0043025	neuronal cell body	24/475	474/19520	0.000629306	0.0769327	0.0687269	PPP5C/TIMP2/RTN4R/CD200/TGFB2/HSP90AB1/PMM1/CHRNA4/FMR1/ARHGEF7/SLC1A4/CNN3/AKAP12/SEMA4F/ASTN1/CAPN2/NGB/RAB8A/SRR/NDN/SORCS2/MCRS1/DNER/FLNA	24		cluster3	hsa04728	Dopaminergic synapse	10/227	132/8142	0.00372946	0.266657	0.26597	5526/10681/2778/5518/5528/59345/468/406/818/2786	10
cluster3	GO:0006457	protein folding	16/466	233/18862	0.000235297	0.119955	0.112822	GRN/GNB5/GANAB/HSP90AB1/SGTA/GNB4/HSPE1/FKBP9/HSPBP1/PPIL1/DNAJB12/CLGN/PDIA4/PDIA3/POFUT2/PPIA	16		cluster3	GO:0005759	mitochondrial matrix	23/475	476/19520	0.00150265	0.110438	0.0986581	CS/COASY/GSR/GCDH/NDUFS8/ACAD10/HSPE1/MRPL37/WARS2/DARS2/MRPS12/MRPS36/GCSH/SIRT3/MDH2/OXA1L/SHC1/PDSS2/MRPL16/TRUB2/PDHB/ACSF3/MRPS18B	23		cluster3	hsa00564	Glycerophospholipid metabolism	8/227	98/8142	0.00588889	0.316611	0.315796	9663/9468/23659/10423/81579/10400/162466/10554	8
cluster4	GO:0050804	modulation of chemical synaptic transmission	56/663	405/18862	1.21015e-18	2.97473e-15	2.55781e-15	CACNG3/SYN1/SLC4A8/SYT1/CAMK2A/MAPK1/SYP/PPP1R9B/USP46/TNR/RGS4/SLC8A2/ADRA1A/IQSEC2/PRKCG/SNAP25/DGKB/STXBP1/UNC13C/ITPKA/PPP3CA/SLC4A10/PLK2/CPLX2/STAR/DGKZ/SLC7A11/HOMER1/DGKE/NPTN/TPRG1L/ABR/SHANK1/ABHD6/PRKCB/MAP1A/CA7/CPLX1/DRD5/SLC30A1/DLGAP1/PRKCE/NPTX1/SNCG/MCTP1/BDNF/PLCB1/GRIN2A/BTBD9/NPY2R/PRKAR1B/SIPA1L1/DLGAP2/CALM1/MTOR/PRRT1	56		cluster4	GO:0098984	neuron to neuron synapse	52/686	342/19520	3.37e-19	1.7e-16	1.28e-16	CACNG3/SYN1/ADAM22/SLC4A8/SYT1/CAMK2A/NSF/DLG1/MAPK1/RHEB/DNM1/SH3GL2/PPP1R9B/CAP2/SLC30A3/STRN/SLC8A2/IQSEC3/DYNLL2/PRKCG/ARHGEF9/ACTR2/PDPK1/MINK1/KCNH1/IQSEC1/DGKZ/CNKSR2/DLG2/HOMER1/TIAM1/NPTN/SYN2/CABP1/SHANK1/CAMK2N1/BSN/BAALC/SLC30A1/DLGAP1/KCND3/SYNPO/BNIP3/GRIN2A/PCLO/PRKAR1B/SH2D5/SIPA1L1/DLGAP2/PJA2/PRRT1/CPEB1	52		cluster4	hsa04070	Phosphatidylinositol signaling system	21/325	97/8142	1.39805e-10	4.09629e-08	2.73724e-08	1608/8760/8821/5582/64768/3612/1607/3706/9107/805/8525/8526/5578/55361/8867/5579/79837/23236/801/22908/5297	21
cluster4	GO:0099177	regulation of trans-synaptic signaling	56/663	406/18862	1.35864e-18	2.97473e-15	2.55781e-15	CACNG3/SYN1/SLC4A8/SYT1/CAMK2A/MAPK1/SYP/PPP1R9B/USP46/TNR/RGS4/SLC8A2/ADRA1A/IQSEC2/PRKCG/SNAP25/DGKB/STXBP1/UNC13C/ITPKA/PPP3CA/SLC4A10/PLK2/CPLX2/STAR/DGKZ/SLC7A11/HOMER1/DGKE/NPTN/TPRG1L/ABR/SHANK1/ABHD6/PRKCB/MAP1A/CA7/CPLX1/DRD5/SLC30A1/DLGAP1/PRKCE/NPTX1/SNCG/MCTP1/BDNF/PLCB1/GRIN2A/BTBD9/NPY2R/PRKAR1B/SIPA1L1/DLGAP2/CALM1/MTOR/PRRT1	56		cluster4	GO:0032279	asymmetric synapse	48/686	318/19520	1.12e-17	2.83e-15	2.13e-15	CACNG3/SYN1/ADAM22/SLC4A8/CAMK2A/NSF/DLG1/MAPK1/RHEB/DNM1/PPP1R9B/CAP2/STRN/SLC8A2/IQSEC3/DYNLL2/PRKCG/ARHGEF9/ACTR2/PDPK1/MINK1/KCNH1/IQSEC1/DGKZ/CNKSR2/DLG2/HOMER1/TIAM1/NPTN/SYN2/CABP1/SHANK1/CAMK2N1/BSN/BAALC/SLC30A1/DLGAP1/KCND3/SYNPO/BNIP3/GRIN2A/PCLO/SH2D5/SIPA1L1/DLGAP2/PJA2/PRRT1/CPEB1	48		cluster4	hsa04921	Oxytocin signaling pathway	26/325	154/8142	3.04346e-10	4.45868e-08	2.97939e-08	10368/57172/782/815/4660/108/5594/51422/595/5582/2002/9475/5530/805/781/5578/115/3765/3760/5579/3761/5604/23236/6262/801/5534	26
cluster4	GO:0099504	synaptic vesicle cycle	30/663	177/18862	7.39278e-13	1.0791e-09	9.27859e-10	SYN1/RAB27B/SLC4A8/SYT1/SNCB/SNPH/SYP/SLC17A7/DNM1/SH3GL2/VAMP4/ADRA1A/PACSIN1/NAPB/PRKCG/SNAP25/STXBP1/UNC13C/CPLX2/SYN2/SYNJ1/BSN/PRKCB/CPLX1/SNCG/TH/BTBD9/PCLO/PRKAR1B/CALM1	30		cluster4	GO:0098793	presynapse	60/686	487/19520	2.02e-17	3.4e-15	2.55e-15	SYN1/RAB27B/SLC4A8/PTPRN/SYT1/ATP2B1/SNCB/WDR7/SNPH/PDYN/SYP/SLC17A7/DNM1/SH3GL2/CNTNAP1/SLC1A2/KCNA1/SLC30A3/AAK1/VAMP4/SLC8A2/ADRA1A/STX16/PACSIN1/PRKCG/ELK1/KCNC1/SNAP25/STXBP1/UNC13C/KCNH1/SLC4A10/IQSEC1/CPLX2/GABRA2/RAB3C/RAB6B/PI4K2A/NPTN/SYN2/TPRG1L/SYNJ1/KCNJ3/BSN/C1QL1/SVOP/PRKCB/CPLX1/SNCG/MCTP1/BDNF/TH/GRIN2A/SV2B/PCLO/SLC6A17/HTT/CALM1/PRRT1/RAB12	60		cluster4	hsa04723	Retrograde endocannabinoid signaling	25/325	148/8142	6.70228e-10	6.54589e-08	4.37412e-08	4719/5601/11343/108/4708/5594/57030/5602/4709/5582/4698/4711/4715/2555/5578/222236/115/3765/3760/2560/57406/5579/4729/23236/4697	25
cluster4	GO:1904062	regulation of cation transmembrane transport	42/663	340/18862	1.38065e-12	1.35331e-09	1.16363e-09	CACNG3/EHD3/CACNB1/KCNAB2/DLG1/DLG3/FKBP1A/TESC/JPH1/HAMP/KCNA1/FGF12/RGS4/WNK4/ISCU/TACO1/COX17/PDPK1/MINK1/ATP1B1/CNIH3/CALM2/GSTO1/SCN2B/DLG2/HOMER1/CACNA2D1/THY1/SHANK1/SLMAP/SCN3B/SLC30A1/PRKCE/AMIGO1/GRIN2A/KCNIP4/HTT/RYR2/STK39/CALM1/NOS1AP/PRRT1	42		cluster4	GO:0014069	postsynaptic density	47/686	313/19520	3.06e-17	3.87e-15	2.9e-15	CACNG3/SYN1/ADAM22/CAMK2A/NSF/DLG1/MAPK1/RHEB/DNM1/PPP1R9B/CAP2/STRN/SLC8A2/IQSEC3/DYNLL2/PRKCG/ARHGEF9/ACTR2/PDPK1/MINK1/KCNH1/IQSEC1/DGKZ/CNKSR2/DLG2/HOMER1/TIAM1/NPTN/SYN2/CABP1/SHANK1/CAMK2N1/BSN/BAALC/SLC30A1/DLGAP1/KCND3/SYNPO/BNIP3/GRIN2A/PCLO/SH2D5/SIPA1L1/DLGAP2/PJA2/PRRT1/CPEB1	47		cluster4	hsa04713	Circadian entrainment	17/325	97/8142	2.25531e-07	1.65201e-05	1.10391e-05	815/108/5594/5582/8864/5593/805/5578/115/3765/3760/5579/23236/2903/6262/801/9722	17
cluster4	GO:0099003	vesicle-mediated transport in synapse	31/663	194/18862	1.54522e-12	1.35331e-09	1.16363e-09	SYN1/RAB27B/SLC4A8/SYT1/SNCB/SNPH/SYP/SLC17A7/DNM1/SH3GL2/USP46/VAMP4/ADRA1A/PACSIN1/NAPB/PRKCG/SNAP25/STXBP1/UNC13C/CPLX2/SYN2/SYNJ1/BSN/PRKCB/CPLX1/SNCG/TH/BTBD9/PCLO/PRKAR1B/CALM1	31		cluster4	GO:0099572	postsynaptic specialization	47/686	333/19520	3.66e-16	3.7e-14	2.78e-14	CACNG3/SYN1/ADAM22/CAMK2A/NSF/DLG1/MAPK1/RHEB/DNM1/PPP1R9B/CAP2/STRN/SLC8A2/IQSEC3/DYNLL2/PRKCG/ARHGEF9/ACTR2/PDPK1/MINK1/KCNH1/IQSEC1/DGKZ/CNKSR2/DLG2/HOMER1/TIAM1/NPTN/SYN2/CABP1/SHANK1/CAMK2N1/BSN/BAALC/SLC30A1/DLGAP1/KCND3/SYNPO/BNIP3/GRIN2A/PCLO/SH2D5/SIPA1L1/DLGAP2/PJA2/PRRT1/CPEB1	47		cluster4	hsa04721	Synaptic vesicle cycle	15/325	78/8142	3.35543e-07	1.96628e-05	1.31392e-05	51606/6857/4905/51382/57030/1759/6506/529/6616/6812/440279/10814/526/528/10815	15
cluster5	GO:0006665	sphingolipid metabolic process	20/475	167/18862	8.3103e-09	3.37731e-05	3.07569e-05	HEXB/GALC/ALDH3A2/ACER3/SPTLC1/VAPA/ASAH1/SERINC1/ST3GAL5/ESYT2/ELOVL4/SGPP1/PPT1/SERINC3/DEGS1/UGCG/KIT/B3GALT1/ST8SIA3/HEXA	20		cluster5	GO:0005774	vacuolar membrane	31/482	431/19520	1.17e-07	5.57e-05	4.54e-05	RRAGD/ATP6V0A1/VPS35/RNF13/MTMR2/VAPA/CLN5/MANBA/TMEM30A/TRIM23/ATP6V1A/SLC17A5/VAMP7/ATP8A1/GNAI1/AP3B1/ARL8B/SNX14/STX17/SLC3A1/SLC46A3/CLTC/ABCA5/WDFY3/MFSD8/YWHAB/ATP6AP2/ENTPD4/VPS13A/UVRAG/FNIP1	31		cluster5	hsa04142	Lysosome	18/238	132/8142	4.51334e-08	1.26373e-05	1.14971e-05	2519/535/3074/2581/10947/1203/23312/427/4126/26503/5538/8546/1213/1520/256471/1657/9583/3073	18
cluster5	GO:0016236	macroautophagy	26/475	311/18862	9.85153e-08	0.000173805	0.000158283	RRAGD/ATP6V0A1/VPS13D/ATG2B/VPS35/PIK3C3/SESN1/SPTLC1/RAB23/ATP6V1A/RAB3GAP1/LGALS8/VPS4B/VPS13C/SNX14/VPS36/STX17/RAB5A/PRKAA2/WDFY3/MFSD8/MTM1/TBK1/PIK3R4/ATG7/UVRAG	26		cluster5	GO:0098992	neuronal dense core vesicle	5/482	13/19520	9.82e-06	0.00233294	0.00190254	DMXL2/STXBP5L/CADPS/STXBP5/VPS13A	5		cluster5	hsa00600	Sphingolipid metabolism	9/238	53/8142	1.9316e-05	0.00270424	0.00246025	3074/2581/55331/10558/427/81537/8560/7357/3073	9
cluster5	GO:0006643	membrane lipid metabolic process	21/475	215/18862	1.28301e-07	0.000173805	0.000158283	HEXB/GALC/ALDH3A2/ACER3/SPTLC1/VAPA/ASAH1/SERINC1/ST3GAL5/ESYT2/ELOVL4/SGPP1/PPT1/SERINC3/PIGK/DEGS1/UGCG/KIT/B3GALT1/ST8SIA3/HEXA	21		cluster5	GO:0030667	secretory granule membrane	21/482	305/19520	2.52e-05	0.00331157	0.00270063	ENPP4/ATP6V0A1/SLC2A3/SNAP23/VAPA/MANBA/TMEM30A/CD46/VAMP7/ATP8A1/VPS13C/IQGAP1/DEGS1/PAM/PTPRJ/CADPS/STXBP5/TMX3/ATP6AP2/CD55/CD47	21		cluster5	hsa01212	Fatty acid metabolism	8/238	57/8142	0.000227063	0.0164021	0.0149222	2182/1962/6342/34/6785/2181/5538/51144	8
cluster5	GO:0007034	vacuolar transport	17/475	153/18862	3.27724e-07	0.000313451	0.000285457	ZFYVE16/VPS13D/VPS35/SNX16/VPS4B/VAMP7/VPS13C/NDFIP1/AP3B1/VPS36/SLC46A3/TMEM50B/LYST/AKTIP/MTM1/PIK3R4/VPS13A	17		cluster5	GO:0032838	plasma membrane bounded cell projection cytoplasm	17/482	216/19520	2.79e-05	0.00331157	0.00270063	PAFAH1B1/AP3M2/FBXW11/PIK3C3/ARMCX3/DNAL1/ARFGEF2/AP3B1/ARL8B/DYNC2LI1/BBS7/ABHD13/BBS5/EFHC2/PIK3R4/ATG7/OPA1	17		cluster5	hsa04140	Autophagy - animal	13/238	141/8142	0.000234316	0.0164021	0.0149222	8837/58528/5291/55102/5289/5516/55014/5567/5563/29110/30849/10533/7405	13
cluster5	GO:0006892	post-Golgi vesicle-mediated transport	14/475	105/18862	3.85644e-07	0.000313451	0.000285457	RABEP1/MON2/EPS15/SNAP23/BLZF1/ACSL3/ARFGEF2/VAMP7/VPS13C/PREPL/EXOC6/ANK3/VPS13A/RSC1A1	14		cluster5	GO:0031045	dense core granule	6/482	28/19520	5.21e-05	0.00473259	0.00385949	DMXL2/VPS13C/STXBP5L/CADPS/STXBP5/VPS13A	6		cluster5	hsa04144	Endocytosis	18/238	251/8142	0.000385792	0.0206227	0.018762	9135/9765/10565/55737/273/64744/2060/8411/9829/9525/10564/5156/51028/9101/1213/5868/9372/10015	18
cluster6	GO:0008361	regulation of cell size	21/520	173/18862	1.34298e-08	5.51023e-05	5.05666e-05	SEMA3F/CDKL5/NTN1/DIP2B/SEMA3A/ABL1/SLC12A7/TTL/AKT3/CREB1/MAP1B/EPHA7/LRRC8A/SLC12A6/DISC1/ATP7A/DCC/WNK3/BMPR2/AKT1S1/PLXNA4	21		cluster6	GO:0014069	postsynaptic density	21/525	313/19520	0.000123639	0.0332752	0.0308915	CDKL5/INPP4A/LZTS1/CHRNA3/IGSF9B/PLCB4/MIB1/EIF3A/CPEB3/MPP2/ADORA2A/MAP1B/EPHA7/GRIN2B/TNIK/DGKI/DISC1/NLGN1/DCC/BMPR2/SYNJ2BP	21		cluster6	hsa05220	Chronic myeloid leukemia	10/216	76/8142	2.89724e-05	0.00741692	0.00646541	578/25/1021/7046/867/1871/10000/4193/673/5781	10
cluster6	GO:0046777	protein autophosphorylation	22/520	226/18862	3.25442e-07	0.000666257	0.000611414	CDKL5/ABL1/MKNK2/STK4/CAMKK2/PIKFYVE/RAP2A/EPHA7/IGF1R/SIK1/ATM/FER/CAMK4/TNIK/SMG1/TAOK1/SIK2/PDGFD/INSR/PRKX/WNK3/DDX3X	22		cluster6	GO:0032279	asymmetric synapse	21/525	318/19520	0.000154052	0.0332752	0.0308915	CDKL5/INPP4A/LZTS1/CHRNA3/IGSF9B/PLCB4/MIB1/EIF3A/CPEB3/MPP2/ADORA2A/MAP1B/EPHA7/GRIN2B/TNIK/DGKI/DISC1/NLGN1/DCC/BMPR2/SYNJ2BP	21		cluster6	hsa04211	Longevity regulating pathway	10/216	89/8142	0.000114297	0.01463	0.0127531	6198/10645/10000/1385/2309/3480/143686/814/3643/84335	10
cluster6	GO:0032535	regulation of cellular component size	29/520	370/18862	4.87148e-07	0.000666257	0.000611414	SEMA3F/CDKL5/NTN1/DIP2B/SEMA3A/SSH1/ABL1/SLC12A7/TTL/AKT3/CREB1/PLS1/PREX1/TMOD2/MAP1B/SPIRE1/EPHA7/LRRC8A/SLC12A6/SSH2/FER/DISC1/RICTOR/ATP7A/DCC/WNK3/BMPR2/AKT1S1/PLXNA4	29		cluster6	GO:0099572	postsynaptic specialization	21/525	333/19520	0.000288516	0.0415462	0.03857	CDKL5/INPP4A/LZTS1/CHRNA3/IGSF9B/PLCB4/MIB1/EIF3A/CPEB3/MPP2/ADORA2A/MAP1B/EPHA7/GRIN2B/TNIK/DGKI/DISC1/NLGN1/DCC/BMPR2/SYNJ2BP	21		cluster6	hsa04360	Axon guidance	14/216	182/8142	0.000329107	0.0280838	0.0244809	6405/9423/10371/54434/25/2045/5998/85464/55740/5781/1630/9901/659/91584	14
cluster6	GO:0061387	regulation of extent of cell growth	13/520	104/18862	5.67261e-06	0.00581868	0.00533972	SEMA3F/CDKL5/NTN1/DIP2B/SEMA3A/ABL1/TTL/MAP1B/EPHA7/DISC1/DCC/BMPR2/PLXNA4	13		cluster6	GO:0098984	neuron to neuron synapse	21/525	342/19520	0.00041131	0.0444215	0.0412393	CDKL5/INPP4A/LZTS1/CHRNA3/IGSF9B/PLCB4/MIB1/EIF3A/CPEB3/MPP2/ADORA2A/MAP1B/EPHA7/GRIN2B/TNIK/DGKI/DISC1/NLGN1/DCC/BMPR2/SYNJ2BP	21		cluster6	hsa05218	Melanoma	8/216	72/8142	0.000599131	0.0306755	0.0267402	578/1021/1871/10000/4193/3480/673/80310	8
cluster6	GO:0016358	dendrite development	20/520	234/18862	8.1929e-06	0.0067231	0.00616969	CDKL5/PREX2/LZTS1/NTN1/SEMA3A/CHRNA3/CPEB3/PREX1/RAP2A/MAP1B/HECW2/TNIK/DIP2A/CHRNB2/DISC1/MECP2/NLGN1/TANC2/DCC/ITSN1	20		cluster6	GO:0038201	TOR complex	4/525	15/19520	0.000557618	0.0481782	0.0447268	SESN3/SMG1/RICTOR/AKT1S1	4		cluster6	hsa05223	Non-small cell lung cancer	8/216	72/8142	0.000599131	0.0306755	0.0267402	578/6789/1021/1871/10000/2309/673/3799	8
cluster7	GO:0030198	extracellular matrix organization	34/525	393/18862	5.43963e-09	9.62241e-06	8.26642e-06	DCN/FOXC1/TIE1/ITGB5/NID2/APLP1/TGFB1/HAS1/CAV2/VWF/FN1/CAPNS1/MMP28/LOXL2/FLOT1/CYP1B1/EMILIN1/LUM/CTSK/CSGALNACT1/ITGB2/COL6A3/FBLN2/COL1A2/SPINT1/COL3A1/EFEMP2/FOXC2/BGN/GAS6/ADAMTSL2/MMP17/EGFL6/COL15A1	34		cluster7	GO:0005775	vacuolar lumen	25/541	173/19520	1.38e-11	3.07e-09	2.36e-09	DCN/MAN2B2/AGA/CTSA/ARSA/LGMN/PYCARD/PLD3/OGN/CTSC/CTSD/ACP2/NAAA/LUM/KERA/CREG1/CTSK/PLBD2/ATP13A2/CTSB/SMPD1/DPP7/GBA/BGN/ANXA2	25		cluster7	hsa04142	Lysosome	18/277	132/8142	4.48024e-07	0.000133511	0.000119787	175/5476/537/410/5641/51172/1075/533/1509/53/1513/23457/9114/1508/6609/2629/527/3916	18
cluster7	GO:0043062	extracellular structure organization	34/525	394/18862	5.80132e-09	9.62241e-06	8.26642e-06	DCN/FOXC1/TIE1/ITGB5/NID2/APLP1/TGFB1/HAS1/CAV2/VWF/FN1/CAPNS1/MMP28/LOXL2/FLOT1/CYP1B1/EMILIN1/LUM/CTSK/CSGALNACT1/ITGB2/COL6A3/FBLN2/COL1A2/SPINT1/COL3A1/EFEMP2/FOXC2/BGN/GAS6/ADAMTSL2/MMP17/EGFL6/COL15A1	34		cluster7	GO:0043202	lysosomal lumen	19/541	96/19520	1.46e-11	3.07e-09	2.36e-09	DCN/MAN2B2/CTSA/ARSA/LGMN/PLD3/OGN/CTSD/ACP2/NAAA/LUM/KERA/CTSK/PLBD2/ATP13A2/CTSB/SMPD1/GBA/BGN	19		cluster7	hsa04145	Phagosome	17/277	152/8142	1.46748e-05	0.00218654	0.00196179	537/949/7879/3693/11151/533/6441/1780/715/9114/3689/6890/929/155066/527/3916/3105	17
cluster7	GO:0045229	external encapsulating structure organization	34/525	396/18862	6.5937e-09	9.62241e-06	8.26642e-06	DCN/FOXC1/TIE1/ITGB5/NID2/APLP1/TGFB1/HAS1/CAV2/VWF/FN1/CAPNS1/MMP28/LOXL2/FLOT1/CYP1B1/EMILIN1/LUM/CTSK/CSGALNACT1/ITGB2/COL6A3/FBLN2/COL1A2/SPINT1/COL3A1/EFEMP2/FOXC2/BGN/GAS6/ADAMTSL2/MMP17/EGFL6/COL15A1	34		cluster7	GO:0062023	collagen-containing extracellular matrix	37/541	423/19520	7.58e-10	1.06e-07	8.14e-08	DCN/ACHE/NID2/TIMP3/SRPX/APLP1/TGFB1/PCOLCE/RARRES2/OGN/CTSC/VWF/FN1/CTSD/MMP28/F12/LOXL2/EMILIN1/LUM/TMEFF2/ITIH2/C1QC/COL6A3/FBLN2/CRELD1/COL1A2/CTSB/COL3A1/SERPINB9/EFEMP2/C1QB/C1QA/PODN/BGN/ANXA2/EGFL6/COL15A1	37		cluster7	hsa05205	Proteoglycans in cancer	18/277	205/8142	0.000205679	0.014977	0.0134375	1634/3479/5566/3693/7481/7078/7040/858/7473/2335/4060/5603/54361/7855/1278/3481/84309/6774	18
cluster7	GO:0000422	autophagy of mitochondrion	13/525	75/18862	1.3574e-07	0.000118854	0.000102105	MAP1LC3A/GSK3A/ATG2A/CTSK/PINK1/ATP13A2/SQSTM1/FZD5/GBA/TOMM7/WDR45/ATG9A/VDAC1	13		cluster7	GO:0005774	vacuolar membrane	33/541	431/19520	1.56e-07	1.63e-05	1.26e-05	CYB561/CLCN6/MAN2B2/CTSA/SCARB1/RAB7A/SLC22A17/TOM1/SYNGR1/MAP1LC3A/PLD3/NAPA/ECE1/ATP6V0B/CTSD/ACP2/P2RX4/FLOT1/PSEN2/SIDT2/ABCB9/ATP13A2/ATP6V0D1/SLC2A6/VPS11/AP2M1/TEX264/VASN/TMEM9B/GBA/ANXA2/ATP6V0C/LAMP1	33		cluster7	hsa05133	Pertussis	10/277	76/8142	0.00023156	0.014977	0.0134375	29108/148022/3394/5603/714/715/3689/929/713/712	10
cluster7	GO:0061726	mitochondrion disassembly	13/525	75/18862	1.3574e-07	0.000118854	0.000102105	MAP1LC3A/GSK3A/ATG2A/CTSK/PINK1/ATP13A2/SQSTM1/FZD5/GBA/TOMM7/WDR45/ATG9A/VDAC1	13		cluster7	GO:0060205	cytoplasmic vesicle lumen	26/541	326/19520	1.53e-06	0.000108678	8.35e-05	DNASE1L1/IGF1/AGA/ACAA1/CTSA/TIMP3/ARSA/PYCARD/GPI/TGFB1/RARRES2/CTSC/VWF/BIN2/FN1/QPCT/CTSD/CREG1/S100A11/TEX264/IGF2/DPP7/ANXA2/GAS6/BACE1/CFD	26		cluster7	hsa05110	Vibrio cholerae infection	8/277	50/8142	0.000251292	0.014977	0.0134375	537/5566/533/109/375/9114/155066/527	8
cluster8	GO:0007272	ensheathment of neurons	26/399	126/18862	1.17048e-18	1.99672e-15	1.74649e-15	CD9/CLDN11/BCAS1/SIRT2/SOX10/PLLP/FA2H/ACSBG1/MAG/ABCA2/ASPA/PMP22/PLP1/GAL3ST1/NKX6-2/MPZ/KLK6/MOBP/SH3TC2/TPPP/MAL/UGT8/KCNJ10/MBP/LPAR1/OLIG2	26		cluster8	GO:0043209	myelin sheath	13/415	42/19520	2.19e-12	7.7e-10	5.94e-10	SIRT2/PLLP/MAG/PLP1/ERMN/GSN/MPZ/MOBP/CNP/MYO1D/CNTN2/MBP/GJC2	13		cluster8	hsa04514	Cell adhesion molecules	13/199	149/8142	6.78747e-05	0.0147256	0.0143549	933/5010/3383/4099/6385/9071/4359/23308/947/6900/3133/3134/3106	13
cluster8	GO:0008366	axon ensheathment	26/399	126/18862	1.17048e-18	1.99672e-15	1.74649e-15	CD9/CLDN11/BCAS1/SIRT2/SOX10/PLLP/FA2H/ACSBG1/MAG/ABCA2/ASPA/PMP22/PLP1/GAL3ST1/NKX6-2/MPZ/KLK6/MOBP/SH3TC2/TPPP/MAL/UGT8/KCNJ10/MBP/LPAR1/OLIG2	26		cluster8	GO:0030864	cortical actin cytoskeleton	12/415	78/19520	8.91e-08	1.43e-05	1.1e-05	ANLN/RAPGEF3/EPB41L2/MYH9/COBL/RTKN/CALD1/GSN/UTRN/SHROOM4/SHROOM1/MOBP	12		cluster8	hsa00565	Ether lipid metabolism	7/199	49/8142	0.000168628	0.0147256	0.0143549	5337/5321/5322/9514/5168/133121/7368	7
cluster8	GO:0048709	oligodendrocyte differentiation	23/399	93/18862	1.56279e-18	1.99672e-15	1.74649e-15	SOX8/SOX10/FA2H/MAG/ABCA2/ASPA/PLP1/NKX2-2/SOX13/GPR17/DAAM2/GSN/NKX6-2/SLC45A3/HDAC11/MOBP/TPPP/CNP/KCNJ10/OLIG1/OPALIN/LPAR1/OLIG2	23		cluster8	GO:0043292	contractile fiber	20/415	231/19520	1.22e-07	1.43e-05	1.1e-05	MYH7B/CAPN3/MYL9/MYOM1/ACTA2/FHL5/TNNT2/CASQ2/LDB3/CALD1/SDC4/AHNAK/HRC/MYH11/PGM5/CSRP1/MYL3/LMOD1/SYNM/RYR1	20		cluster8	hsa04979	Cholesterol metabolism	7/199	50/8142	0.000192073	0.0147256	0.0143549	3988/348/341/1593/4864/26119/51129	7
cluster8	GO:0042552	myelination	25/399	124/18862	9.90184e-18	9.48844e-15	8.2993e-15	CD9/BCAS1/SIRT2/SOX10/PLLP/FA2H/ACSBG1/MAG/ABCA2/ASPA/PMP22/PLP1/GAL3ST1/NKX6-2/MPZ/KLK6/MOBP/SH3TC2/TPPP/MAL/UGT8/KCNJ10/MBP/LPAR1/OLIG2	25		cluster8	GO:0030016	myofibril	18/415	224/19520	1.55e-06	0.000123757	9.54e-05	MYH7B/CAPN3/MYL9/MYOM1/FHL5/TNNT2/CASQ2/LDB3/CALD1/SDC4/AHNAK/HRC/PGM5/CSRP1/MYL3/LMOD1/SYNM/RYR1	18		cluster8	hsa04270	Vascular smooth muscle contraction	11/199	134/8142	0.000420644	0.024187	0.0235782	4638/4627/10398/79784/59/5321/800/1908/5322/4629/94274	11
cluster8	GO:0014003	oligodendrocyte development	15/399	43/18862	5.17096e-15	3.96406e-12	3.46726e-12	SOX10/FA2H/MAG/ABCA2/ASPA/PLP1/NKX2-2/GSN/NKX6-2/HDAC11/MOBP/TPPP/KCNJ10/OLIG1/LPAR1	15		cluster8	GO:0033270	paranode region of axon	5/415	11/19520	1.76e-06	0.000123757	9.54e-05	SIRT2/MAG/ERMN/KIF13B/GJC2	5		cluster8	hsa00910	Nitrogen metabolism	3/199	17/8142	0.00759414	0.288689	0.281422	760/2752/762	3
cluster9	GO:0042391	regulation of membrane potential	44/454	431/18862	5.35846e-16	2.09623e-12	1.87659e-12	TAC1/GABRA1/PTPN3/ACTN2/RIMS1/P2RX5/SLC9A1/DSP/HCN2/P2RX6/CACNA1I/NALCN/FGF14/SCN1B/GABRA4/GOT1/PTK2B/CHRNA2/KCNA5/BIN1/CHRNA1/SCN1A/GLRA3/GABRB2/GABRQ/KCNK13/GRM1/GNA14/KCNMA1/KCNB1/CLDN19/CACNB2/KCNC2/NETO1/NPAS4/RIMS2/KCNA2/KCNK4/GABRA5/RGS7BP/GABRD/P2RX2/SCN8A/BCO2	44		cluster9	GO:0042613	MHC class II protein complex	10/466	16/19520	3.85e-13	1.6e-10	1.07e-10	CD74/HLA-DQB1/HLA-DRB1/HLA-DQA1/HLA-DRB5/HLA-DOA/HLA-DRA/HLA-DPB1/HLA-DPA1/HLA-DMB	10		cluster9	hsa04514	Cell adhesion molecules	19/258	149/8142	2.05017e-07	4.2016e-05	3.56725e-05	9369/8516/5788/3680/22854/9076/149461/1365/9075/214/3119/3123/3117/3127/3111/3122/3115/3113/3109	19
cluster9	GO:0006816	calcium ion transport	35/454	409/18862	8.96364e-11	1.75329e-07	1.56958e-07	CX3CL1/CAMK2B/ATP2B3/TMEM38A/ATP2A3/CACNG5/PTPRC/P2RX5/NOS1/SLC9A1/CACNA1I/NALCN/FGF14/HOMER2/TRPV4/PTPN6/BSPRY/PTK2B/SLC25A23/MCHR1/RGN/RAMP1/BIN1/SLC24A4/NOL3/CACNG8/HTR2C/ITPR1/SLC24A2/ATP2B2/GEM/CACNB2/LPAR3/TRPV2/P2RX2	35		cluster9	GO:0097060	synaptic membrane	36/466	368/19520	7.96e-13	1.66e-10	1.1e-10	GABRA1/CACNG5/ACTN2/ITGA8/RIMS1/RPH3A/P2RX6/GABRA4/OTOF/CHRNA2/SSPN/UNC13A/SYNE1/CNTN6/CHRNA1/CACNG8/GLRA3/GABRB2/GABRQ/GRIA4/GRM1/KCNMA1/ATP2B2/MX1/KCNB1/NTNG1/KCNC2/NETO1/GSG1L/RIMS2/KCNA2/GABRA5/RGS7BP/GABRD/ITSN2/ARC	36		cluster9	hsa05310	Asthma	9/258	31/8142	3.06686e-07	4.2016e-05	3.56725e-05	3119/3123/3117/3127/3111/3122/3115/3113/3109	9
cluster9	GO:0030001	metal ion transport	38/454	486/18862	1.90769e-10	2.48763e-07	2.22697e-07	CX3CL1/CAMK2B/ATP2B3/TMEM38A/ATP2A3/CACNG5/PTPRC/P2RX5/NOS1/SLC9A1/CACNA1I/NALCN/FGF14/HOMER2/NIPAL2/TRPV4/PTPN6/BSPRY/PTK2B/SLC25A23/MCHR1/KCNA5/RGN/RAMP1/BIN1/SLC24A4/NOL3/CACNG8/HTR2C/SLC39A12/ITPR1/SLC24A2/ATP2B2/GEM/CACNB2/LPAR3/TRPV2/P2RX2	38		cluster9	GO:0034702	ion channel complex	30/466	301/19520	4.29e-11	5.51e-09	3.67e-09	GABRA1/CNGB1/CACNG5/NOS1/HCN2/CACNA1I/SCN1B/GABRA4/SCNN1A/PTK2B/CHRNA2/KCNA5/CHRNA1/CACNG8/SCN1A/GLRA3/GABRB2/GABRQ/GRIA4/KCNMA1/KCNB1/CLIC6/CACNB2/KCNC2/LRRC8C/KCNA2/KCNK4/GABRA5/GABRD/SCN8A	30		cluster9	hsa05330	Allograft rejection	9/258	38/8142	2.04123e-06	0.00018358	0.000155863	3119/3123/3117/3127/3111/3122/3115/3113/3109	9
cluster9	GO:0001508	action potential	18/454	135/18862	4.18186e-09	3.39477e-06	3.03907e-06	TAC1/PTPN3/SLC9A1/DSP/HCN2/CACNA1I/SCN1B/KCNA5/BIN1/CHRNA1/SCN1A/GNA14/KCNB1/CLDN19/CACNB2/KCNC2/KCNA2/SCN8A	18		cluster9	GO:1902495	transmembrane transporter complex	31/466	323/19520	5.3e-11	5.51e-09	3.67e-09	GABRA1/CNGB1/CACNG5/NOS1/SLC9A1/HCN2/CACNA1I/SCN1B/GABRA4/SCNN1A/PTK2B/CHRNA2/KCNA5/CHRNA1/CACNG8/SCN1A/GLRA3/GABRB2/GABRQ/GRIA4/KCNMA1/KCNB1/CLIC6/CACNB2/KCNC2/LRRC8C/KCNA2/KCNK4/GABRA5/GABRD/SCN8A	31		cluster9	hsa04080	Neuroactive ligand-receptor interaction	29/258	362/8142	3.45094e-06	0.00018358	0.000155863	6863/2554/10911/5026/9127/11255/2557/2690/5618/1135/8698/2847/1134/8001/2561/3358/55879/2893/2911/3360/147/23566/7201/2918/5179/6753/2558/2563/22953	29
cluster9	GO:0060078	regulation of postsynaptic membrane potential	18/454	136/18862	4.71438e-09	3.39477e-06	3.03907e-06	GABRA1/RIMS1/P2RX5/P2RX6/FGF14/GABRA4/PTK2B/CHRNA2/CHRNA1/GLRA3/GABRB2/GRM1/NETO1/NPAS4/RIMS2/GABRA5/RGS7BP/P2RX2	18		cluster9	GO:0042611	MHC protein complex	10/466	25/19520	1.3e-10	1.08e-08	7.17e-09	CD74/HLA-DQB1/HLA-DRB1/HLA-DQA1/HLA-DRB5/HLA-DOA/HLA-DRA/HLA-DPB1/HLA-DPA1/HLA-DMB	10		cluster9	hsa05412	Arrhythmogenic right ventricular cardiomyopathy	12/258	77/8142	4.66499e-06	0.00018358	0.000155863	489/27091/88/8516/6932/1832/3691/3679/59283/3680/6934/783	12
cluster10	GO:0016569	covalent chromatin modification	24/271	461/18862	6.03981e-08	0.000181859	0.000170513	JARID2/USP36/HDAC7/BAZ2A/FBXL19/DOT1L/AKAP8/HDAC5/VEGFA/DNMT3A/TRERF1/TAF1/HMGA2/CHD1/EYA3/AUTS2/ATXN7/RNF168/USP49/NSD1/SETD5/TET2/TET3/MSL1	24		cluster10	GO:0016363	nuclear matrix	8/283	109/19520	0.000189621	0.0553695	0.0544912	RUNX1T1/PHACTR3/AKAP8/ATN1/DNMT3A/PPIG/ATXN7/BASP1	8		cluster10	hsa04022	cGMP-PKG signaling pathway	8/118	167/8142	0.00286242	0.276511	0.25207	100271849/6722/7225/5331/5140/111/112/152	8
cluster10	GO:0016570	histone modification	22/271	448/18862	5.91753e-07	0.000890884	0.000835306	JARID2/USP36/HDAC7/BAZ2A/FBXL19/DOT1L/AKAP8/HDAC5/VEGFA/TRERF1/TAF1/HMGA2/EYA3/AUTS2/ATXN7/RNF168/USP49/NSD1/SETD5/TET2/TET3/MSL1	22		cluster10	GO:0034399	nuclear periphery	8/283	128/19520	0.000563594	0.0822847	0.0809795	RUNX1T1/PHACTR3/AKAP8/ATN1/DNMT3A/PPIG/ATXN7/BASP1	8		cluster10	hsa04916	Melanogenesis	6/118	101/8142	0.00337741	0.276511	0.25207	7479/7482/5331/111/112/8326	6
cluster10	GO:0060537	muscle tissue development	18/271	371/18862	7.60115e-06	0.00762902	0.00715308	JARID2/COL11A1/GPC1/TP73/CCNT2/SRF/VEGFA/IGFBP5/EFNB2/BIN3/MAML1/LEMD2/ADAMTS9/CHD7/BCL2/NOG/PTCH1/SVIL	18		cluster10	GO:0005912	adherens junction	8/283	172/19520	0.00368639	0.358809	0.353117	VEGFA/PARD3B/EFNB2/SHROOM3/PLEKHA7/SCRIB/PDLIM7/CCDC85C	8		cluster10	hsa04371	Apelin signaling pathway	7/118	139/8142	0.00396905	0.276511	0.25207	100271849/10014/5331/5140/111/112/6199	7
cluster10	GO:0007568	aging	15/271	304/18862	3.62721e-05	0.0273038	0.0256005	DNMBP/SRF/IGFBP5/DNMT3A/TRPC6/POLG/RNF165/HMGA2/BCL2/PAWR/IRAK1/ZKSCAN3/RAD54B/SMC5/MAP3K3	15		cluster10	GO:0000118	histone deacetylase complex	5/283	77/19520	0.00522306	0.366744	0.360927	HDAC7/HDAC5/TRERF1/PHF21A/GATAD2A	5		cluster10	hsa04390	Hippo signaling pathway	7/118	157/8142	0.00766211	0.300385	0.273834	7005/7479/7161/23286/7482/23513/8326	7
cluster10	GO:0014706	striated muscle tissue development	16/271	351/18862	5.1848e-05	0.0312229	0.029275	JARID2/COL11A1/GPC1/TP73/CCNT2/SRF/VEGFA/EFNB2/BIN3/MAML1/LEMD2/ADAMTS9/CHD7/BCL2/NOG/SVIL	16		cluster10	GO:0016607	nuclear speck	13/283	411/19520	0.00725394	0.366744	0.360927	USP36/BAZ2A/HDAC5/HIF3A/GLIS2/PPIG/MAML1/GATAD2A/BASP1/EPOR/MSL1/MAML3/SMC5	13		cluster10	hsa04392	Hippo signaling pathway - multiple species	3/118	29/8142	0.00823985	0.300385	0.273834	7005/23286/79633	3
