# Supplementary material for: Spatiotemporal expression patterns of genes coding for plasmalemmal chloride transporters and channels in neurological diseases
Source: Mol Brain. 2023 Mar 18;16:30. doi: 10.1186/s13041-023-01018-w (PMC10024392; doi:10.1186/s13041-023-01018-w)
Supplement: Supplementary file 6 — Additional file 6: Table S6. List of clusters 4, 6, 8, and 9 annotated through gene-disease association analysis. [file 13041_2023_1018_MOESM6_ESM.xlsx]

## Sheet: Sheet1
Additional file 5: Table S5 Distribution of GClTC in brain regions
cluster4
ANO3		GABRB1		GABRA2		GLRB		SLC4A8
brain region	corr.	brain region	corr.	brain region	corr.	brain region	corr.	brain region	corr.
caudate	0.207	orbitofrontal cortex	0.173	amygdala hippocampus	0.15	parietal	0.126	brainstem	0.207
striatal	0.194	orbitofrontal	0.17	orbitofrontal cortex	0.149	retrieval	0.115	visual	0.129
caudate nucleus	0.176	amygdala	0.167	temporal lobe	0.146	visual	0.105	parietal	0.118
striatum	0.172	medial	0.165	orbitofrontal	0.145	intraparietal	0.102	occipital	0.117
incentive	0.139	temporal lobe	0.159	amygdala	0.141	words	0.1	intraparietal	0.099
gain	0.132	ventral striatum	0.154	temporal	0.138	intraparietal sulcus	0.098	primary motor	0.093
putamen	0.126	reward	0.154	medial	0.137	somatosensory	0.097	ipsilateral	0.093
gains	0.124	accumbens	0.151	neutral	0.136	sulcus	0.094	motor	0.093
monetary incentive	0.12	anterior	0.149	insula	0.134	primary	0.094	primary	0.093
incentive delay	0.119	nucleus accumbens	0.149	fearful	0.132	semantic	0.093	foot	0.092
cluster6
LRRC8A		SLC12A6		SLC12A7
brain region	corr.	brain region	corr.	brain region	corr.
brainstem	0.246	brainstem	0.161	ganglia	0.147
midbrain	0.227	basal	0.135	basal ganglia	0.147
thalamus	0.226	ganglia	0.13	basal	0.141
periaqueductal	0.197	basal ganglia	0.13	subcortical	0.119
nuclei	0.196	striatal	0.128	putamen	0.117
cerebellum	0.195	putamen	0.126	thalamus	0.109
cerebellar	0.183	nucleus	0.121	caudate	0.098
thalamic	0.148	midbrain	0.12	parietal	0.096
lobules	0.144	striatum	0.107	sulcus	0.09
tegmental	0.14	subcortical	0.101	caudate nucleus	0.088
cluster8
TTYH2		FXYD1		APOL1		CLCA4		SLC12A2
brain region	corr.	brain region	corr.	brain region	corr.	brain region	corr.	brain region	corr.
ganglia	0.208	basal	0.232	brainstem	0.259	brainstem	0.26	thalamus	0.275
basal ganglia	0.208	ganglia	0.228	midbrain	0.21	thalamus	0.255	brainstem	0.274
basal	0.205	basal ganglia	0.228	periaqueductal	0.156	basal	0.251	basal	0.262
thalamus	0.193	nucleus	0.212	thalamus	0.14	ganglia	0.245	ganglia	0.261
subcortical	0.176	cerebellum	0.204	tegmental	0.137	basal ganglia	0.245	basal ganglia	0.261
putamen	0.169	striatal	0.203	ventral tegmental	0.133	nucleus	0.244	subcortical	0.229
brainstem	0.154	putamen	0.191	locus	0.111	midbrain	0.221	midbrain	0.213
nucleus	0.124	cerebellar	0.19	substantia	0.111	subcortical	0.213	putamen	0.206
caudate	0.118	striatum	0.185	nuclei	0.098	putamen	0.209	nucleus	0.197
midbrain	0.113	thalamus	0.182	hypothalamus	0.096	striatal	0.185	periaqueductal	0.157
cluster9
GABRB2		GLRA3		GABRA1		GABRA5		GABRA4		SLC12A5		CLIC6		GABRD		GABRQ
brain region	corr.	brain region	corr.	brain region	corr.	brain region	corr.	brain region	corr.	brain region	corr.	brain region	corr.	brain region	corr.	brain region	corr.
visual	0.135	orbitofrontal cortex	0.149	visual	0.137	temporal lobe	0.169	temporal	0.121	visual	0.106	hippocampus	0.38	vi	0.163	amygdala	0.291
parietal	0.111	prefrontal	0.148	parietal	0.124	hippocampus	0.155	words	0.115	parietal	0.087	hippocampal	0.37	lobules	0.149	hippocampus	0.281
words	0.103	medial	0.145	hand	0.111	insula	0.151	retrieval	0.113	occipital	0.079	lobe mtl	0.344	cerebellar	0.12	hypothalamus	0.257
reading	0.1	medial prefrontal	0.14	motor cortex	0.109	medial	0.149	semantic	0.107	intraparietal	0.078	medial temporal	0.343	visual	0.114	hippocampal	0.251
intraparietal	0.094	orbitofrontal	0.137	premotor	0.106	hippocampal	0.144	language	0.102	v1	0.072	mtl	0.338	parietal	0.1	midbrain	0.237
fusiform	0.094	ventromedial	0.134	semantic	0.105	retrieval	0.143	parietal	0.101	intraparietal sulcus	0.072	parahippocampal	0.308	cerebellum	0.095	periaqueductal	0.223
occipital	0.092	temporal	0.119	primary motor	0.104	medial temporal	0.143	word	0.098	sulcus	0.071	parahippocampal gyrus	0.288	occipital	0.088	amygdala hippocampus	0.219
sulcus	0.092	ventromedial prefrontal	0.119	words	0.104	mtl	0.14	gain	0.096	parietal cortex	0.066	temporal lobe	0.286	reading	0.077	medial temporal	0.208
temporal	0.09	prefrontal cortex	0.117	reading	0.101	temporal	0.137	intraparietal	0.094	action	0.056	anterior hippocampus	0.252	v1	0.077	nucleus	0.207
semantic	0.089	anterior temporal	0.115	occipital	0.101	orbitofrontal cortex	0.137	caudate	0.092	posterior parietal	0.056	encoding	0.242	fusiform	0.076	mtl	0.204
