# Supplementary material for: Spatiotemporal expression patterns of genes coding for plasmalemmal chloride transporters and channels in neurological diseases
Source: Mol Brain. 2023 Mar 18;16:30. doi: 10.1186/s13041-023-01018-w (PMC10024392; doi:10.1186/s13041-023-01018-w)
Supplement: Supplementary file 7 — Additional file 7: Table S7. The normality and variance homogeneity for data in Fig. 7. [file 13041_2023_1018_MOESM7_ESM.xlsx]

## Sheet: Sheet1
Additional file 6: Table S6 List of clusters 4, 6, 8, and 9 annotated through gene-disease association analysis
	ID	Description	Count	%	Log10(P)	Log10(q)
Cluster4	C0543888	Epileptic encephalopathy	29	3.6	-14	-10
	C0027066	Myoclonus	34	4.3	-14	-10
	C0041696	Unipolar Depression	47	5.9	-9.4	-6.1
	C0013384	Dyskinetic syndrome	31	3.9	-9.4	-6.1
	C0236018	Aura	16	2	-9.3	-6.1
Cluster6	C1535926	Neurodevelopmental Disorders	37	5.9	-9.7	-6
	C1854114	Short nose	25	4	-9.5	-5.8
	C0424605	Developmental delay (disorder)	37	5.9	-8.7	-5.3
	C0427460	Red cell distribution width determination	37	5.9	-8.5	-5.3
	C1304746	RDW - Red blood cell distribution width result	37	5.9	-8.5	-5.3
Cluster8	C0011303	Demyelinating Diseases	24	5.1	-16	-13
	C0007682	CNS disorder	23	4.9	-8.9	-6.3
	C0027859	Acoustic Neuroma	15	3.2	-8.7	-6.1
	C0004936	Mental disorders	37	7.9	-8.5	-6
	C0042373	Vascular Diseases	34	7.2	-8.4	-5.9
Cluster9	C0027796	Neuralgia	43	8.3	-11	-7.4
	C0233794	Memory impairment	41	7.9	-9.7	-6.6
	C0270846	Epileptic drop attack	17	3.3	-9.3	-6.2
	C0270850	Idiopathic generalized epilepsy	14	2.7	-9.1	-6.1
	C0085580	Essential Hypertension	29	5.6	-8.9	-5.9
