# Supplementary material for: Spatiotemporal expression patterns of genes coding for plasmalemmal chloride transporters and channels in neurological diseases
Source: Mol Brain. 2023 Mar 18;16:30. doi: 10.1186/s13041-023-01018-w (PMC10024392; doi:10.1186/s13041-023-01018-w)
Supplement: Supplementary file 8 — Additional file 8: Fig. S1. Molecular characteristics of the developmental expression patterns for 1–10 cluster. [file 13041_2023_1018_MOESM8_ESM.xlsx]

## Sheet: Sheet1
Additional file 7: Table S7 The normality and variance homogeneity for data in Figure 7
Normality test: Shapiro-Wilk test
Method	Sample	Gene	Group	W	p-value	Normality
Shapiro-Wilk normality test	GSE108000	SLC12A2	Control	0.98314	0.9797	Yes
Shapiro-Wilk normality test	GSE108000	SLC12A2	MS	0.81752	0.06078	Yes
Shapiro-Wilk normality test	GSE108000	SLC12A5	Control	0.91732	0.3352	Yes
Shapiro-Wilk normality test	GSE108000	SLC12A5	MS	0.90664	0.3731	Yes
Shapiro-Wilk normality test	GSE122228	SLC12A2	Control	0.98932	0.8023	Yes
Shapiro-Wilk normality test	GSE122228	SLC12A2	KA	0.97954	0.7259	Yes
Shapiro-Wilk normality test	GSE122228	SLC12A5	Control	0.80291	0.1215	Yes
Shapiro-Wilk normality test	GSE122228	SLC12A5	KA	0.8879	0.3479	Yes
Test of homogeneity of variances: Bartlett's test
Method	Sample	Gene	Group	Bartlett's K-squared	df	p-value	Homogeneity of variances
Bartlett test of homogeneity of variances	GSE108000	SLC12A2	Control	7.598	1	0.005843	No
Bartlett test of homogeneity of variances	GSE108000	SLC12A5	MS	1.4061	1	0.2357	Yes
Bartlett test of homogeneity of variances	GSE122228	SLC12A2	Control	0.0043141	1	0.9476	Yes
Bartlett test of homogeneity of variances	GSE122228	SLC12A5	KA	1.2173	1	0.2699	Yes
